# Supplementary material for: Hepatitis E Virus Genotype 3 in Wild Rats, United States
Source: Emerg Infect Dis. 2012 Aug;18(8):1268–73. doi: 10.3201/eid1808.120070 (PMC3414038; doi:10.3201/eid1808.120070)
Supplement: Technical Appendix — Rattus species rats examined for hepatitis E virus. [file 12-0070_Techapp-s1.xls]

## Sheet: Sheet1
Technical Appendix. Rattus species rats examined for hepatitis E virus*
Specimen identification no.	Species	Island, county, state, or parish	State, province, or department	Country	GenBank accession no.
TK93082	R. norvegicus			Mexico
TK72926	R. norvegicus			Nicaragua
UWBM72357	R. norvegicus	Urup	Sakhalinskaya Oblast'	Russia
UWBM76469	R. norvegicus	Urup	Sakhalinskaya Oblast'	Russia
UWBM76468	R. norvegicus	Urup	Sakhalinskaya Oblast'	Russia
UWBM76467	R. norvegicus	Urup	Sakhalinskaya Oblast'	Russia
UWBM76466	R. norvegicus	Urup	Sakhalinskaya Oblast'	Russia
UWBM76465	R. norvegicus	Urup	Sakhalinskaya Oblast'	Russia
UWBM72358	R. norvegicus	Urup	Sakhalinskaya Oblast'	Russia
UWBM72359	R. norvegicus	Urup	Sakhalinskaya Oblast'	Russia
UWBM72360	R. norvegicus	Urup	Sakhalinskaya Oblast'	Russia
UWBM72361	R. norvegicus	Urup	Sakhalinskaya Oblast'	Russia
UWBM72362	R. norvegicus	Urup	Sakhalinskaya Oblast'	Russia
UWBM72363	R. norvegicus	Urup	Sakhalinskaya Oblast'	Russia
UWBM72364	R. norvegicus	Urup	Sakhalinskaya Oblast'	Russia
UWBM72365	R. norvegicus	Urup	Sakhalinskaya Oblast'	Russia
UWBM72366	R. norvegicus	Urup	Sakhalinskaya Oblast'	Russia
UWBM72367	R. norvegicus	Urup	Sakhalinskaya Oblast'	Russia
UWBM72368	R. norvegicus	Urup	Sakhalinskaya Oblast'	Russia
UWBM72369	R. norvegicus	Urup	Sakhalinskaya Oblast'	Russia
UWBM72370	R. norvegicus	Urup	Sakhalinskaya Oblast'	Russia
UWBM72371	R. norvegicus	Urup	Sakhalinskaya Oblast'	Russia
UWBM72372	R. norvegicus	Urup	Sakhalinskaya Oblast'	Russia
UWBM72432	R. norvegicus	Urup	Sakhalinskaya Oblast'	Russia
UWBM72433	R. norvegicus	Urup	Sakhalinskaya Oblast'	Russia
UWBM72434	R. norvegicus	Urup	Sakhalinskaya Oblast'	Russia
UWBM72435	R. norvegicus	Urup	Sakhalinskaya Oblast'	Russia
UWBM76464	R. norvegicus	Urup	Sakhalinskaya Oblast'	Russia
UWBM76463	R. norvegicus	Urup	Sakhalinskaya Oblast'	Russia
UWBM76462	R. norvegicus	Urup	Sakhalinskaya Oblast'	Russia
UWBM76461	R. norvegicus	Urup	Sakhalinskaya Oblast'	Russia
UWBM76460	R. norvegicus	Urup	Sakhalinskaya Oblast'	Russia
UAM101016	R. norvegicus	Adak	Alaska	USA	JQ898513
UAM101018	R. norvegicus	Adak	Alaska	USA	JQ898514
UAM51851	R. norvegicus	Adak	Alaska	USA	JQ898509
UAM101009	R. norvegicus	Adak	Alaska	USA
UAM101015	R. norvegicus	Adak	Alaska	USA
UAM101017	R. norvegicus	Adak	Alaska	USA
UAM101019	R. norvegicus	Adak	Alaska	USA
UAM101020	R. norvegicus	Adak	Alaska	USA
UAM101021	R. norvegicus	Adak	Alaska	USA
UAM101022	R. norvegicus	Adak	Alaska	USA
UAM101023	R. norvegicus	Adak	Alaska	USA
UAM52208	R. norvegicus	Adak	Alaska	USA
UAM52213	R. norvegicus	Adak	Alaska	USA
UAM52217	R. norvegicus	Adak	Alaska	USA
UAM52218	R. norvegicus	Adak	Alaska	USA
UAM83260	R. norvegicus	Adak	Alaska	USA
UAM83262	R. norvegicus	Adak	Alaska	USA
UAM83263	R. norvegicus	Adak	Alaska	USA
OK6152	R. norvegicus	Pulaski	Arkansas	USA
OK6160	R. norvegicus	Pulaski	Arkansas	USA
MVZ216785	R. norvegicus	Alameda	California	USA
MVZ196049	R. norvegicus	Alameda	California	USA
MVZ216049	R. norvegicus	Alameda	California	USA
MVZ216050	R. norvegicus	Alameda	California	USA
MVZ219636	R. norvegicus	Alameda	California	USA
MVZ224835	R. norvegicus	Alameda	California	USA
MVZ225230	R. norvegicus	Alameda	California	USA
MVZ202862	R. norvegicus	Alameda	California	USA
MVZ206288	R. norvegicus	Alameda	California	USA
MVZ202627	R. norvegicus	Alameda	California	USA
MVZ216953	R. norvegicus	Alameda	California	USA
MVZ206287	R. norvegicus	Alameda	California	USA
MVZ225231	R. norvegicus	Alameda	California	USA
MVZ225233	R. norvegicus	Alameda	California	USA
MVZ225232	R. norvegicus	Alameda	California	USA
MVZ196050	R. norvegicus	Alameda	California	USA
MVZ201020	R. norvegicus	Contra Costa	California	USA	JQ898482
MVZ198468	R. norvegicus	Contra Costa	California	USA
TK90796	R. norvegicus	Orange	California	USA
TK93470	R. norvegicus	San Diego	California	USA	JQ898505
TK93488	R. norvegicus	San Diego	California	USA	JQ898506
TK93489	R. norvegicus	San Diego	California	USA	JQ898507
TK93468	R. norvegicus	San Diego	California	USA
TK93469	R. norvegicus	San Diego	California	USA
TK93471	R. norvegicus	San Diego	California	USA
TK93485	R. norvegicus	San Diego	California	USA
TK93486	R. norvegicus	San Diego	California	USA
MVZ216090	R. norvegicus	Santa Barbara	California	USA
NK53103	R. norvegicus	Spencer	Indiana	USA
NK53104	R. norvegicus	Spencer	Indiana	USA
NK53105	R. norvegicus	Spencer	Indiana	USA
NK53106	R. norvegicus	Spencer	Indiana	USA
NK53111	R. norvegicus	Spencer	Indiana	USA
NK53114	R. norvegicus	Spencer	Indiana	USA
NK53115	R. norvegicus	Spencer	Indiana	USA
NK53116	R. norvegicus	Spencer	Indiana	USA
NK53117	R. norvegicus	Spencer	Indiana	USA
NK53118	R. norvegicus	Spencer	Indiana	USA
NK8768	R. norvegicus	Bernalillo	New Mexico	USA
NK8769	R. norvegicus	Bernalillo	New Mexico	USA
OK6424	R. norvegicus	Oklahoma	Oklahoma	USA	JQ898493
OK11859	R. norvegicus	Benton	Oregon	USA
OK11870	R. norvegicus	Benton	Oregon	USA
OK6423	R. norvegicus	Benton	Oregon	USA
OK6427	R. norvegicus	Benton	Oregon	USA
OK006484	R. norvegicus	Union	Pennsylvania	USA	JQ898494
OK11883	R. norvegicus	Union	Pennsylvania	USA
OK11885	R. norvegicus	Union	Pennsylvania	USA
OK11887	R. norvegicus	Union	Pennsylvania	USA
OK11889	R. norvegicus	Union	Pennsylvania	USA
OK11892	R. norvegicus	Union	Pennsylvania	USA
OK11895	R. norvegicus	Union	Pennsylvania	USA
OK11896	R. norvegicus	Union	Pennsylvania	USA
OK11898	R. norvegicus	Union	Pennsylvania	USA
OK11905	R. norvegicus	Union	Pennsylvania	USA
OK11910	R. norvegicus	Union	Pennsylvania	USA
OK11911	R. norvegicus	Union	Pennsylvania	USA
OK11909	R. norvegicus	Union	Pennsylvania	USA
OK11913	R. norvegicus	Union	Pennsylvania	USA
OK11920	R. norvegicus	Union	Pennsylvania	USA
OK11919	R. norvegicus	Union	Pennsylvania	USA
OK11922	R. norvegicus	Union	Pennsylvania	USA
OK11925	R. norvegicus	Union	Pennsylvania	USA
OK11927	R. norvegicus	Union	Pennsylvania	USA
OK11930	R. norvegicus	Union	Pennsylvania	USA
OK11929	R. norvegicus	Union	Pennsylvania	USA
OK11933	R. norvegicus	Union	Pennsylvania	USA
OK11934	R. norvegicus	Union	Pennsylvania	USA
OK11937	R. norvegicus	Union	Pennsylvania	USA
OK11939	R. norvegicus	Union	Pennsylvania	USA
OK11916	R. norvegicus	Union	Pennsylvania	USA
OK11918	R. norvegicus	Union	Pennsylvania	USA
OK11938	R. norvegicus	Union	Pennsylvania	USA
OK11940	R. norvegicus	Union	Pennsylvania	USA
OK11942	R. norvegicus	Union	Pennsylvania	USA
OK11943	R. norvegicus	Union	Pennsylvania	USA
OK11941	R. norvegicus	Union	Pennsylvania	USA
OK006479	R. norvegicus	Union	Pennsylvania	USA
OK006483	R. norvegicus	Union	Pennsylvania	USA
OK006488	R. norvegicus	Union	Pennsylvania	USA
OK006481	R. norvegicus	Union	Pennsylvania	USA
OK006485	R. norvegicus	Union	Pennsylvania	USA
OK006480	R. norvegicus	Union	Pennsylvania	USA
OK006482	R. norvegicus	Union	Pennsylvania	USA
OK006486	R. norvegicus	Union	Pennsylvania	USA
OK006487	R. norvegicus	Union	Pennsylvania	USA
OK11046	R. norvegicus	Shelby	Tennessee	USA	JQ898495
OK11047	R. norvegicus	Shelby	Tennessee	USA	JQ898496
OK11052	R. norvegicus	Shelby	Tennessee	USA	JQ898497
OK11054	R. norvegicus	Shelby	Tennessee	USA	JQ898498
OK11055	R. norvegicus	Shelby	Tennessee	USA	JQ898499
OK11058	R. norvegicus	Shelby	Tennessee	USA	JQ898500
OK11045	R. norvegicus	Shelby	Tennessee	USA
OK11048	R. norvegicus	Shelby	Tennessee	USA
OK11049	R. norvegicus	Shelby	Tennessee	USA
OK11050	R. norvegicus	Shelby	Tennessee	USA
OK11051	R. norvegicus	Shelby	Tennessee	USA
OK11053	R. norvegicus	Shelby	Tennessee	USA
OK11056	R. norvegicus	Shelby	Tennessee	USA
OK11057	R. norvegicus	Shelby	Tennessee	USA
OK11059	R. norvegicus	Shelby	Tennessee	USA
OK11060	R. norvegicus	Shelby	Tennessee	USA
ASK6988	R. norvegicus	Tom Green	Texas	USA
ASK7342	R. norvegicus	Tom Green	Texas	USA
OK11936	R. norvegicus	Kerns	West Virginia	USA
MVZ193095	R. rattus		Yunnan	China
TK101036	R. rattus			Honduras
TK136842	R. rattus			Madagascar
MVZ216978	R. rattus		Antananarivo	Madagascar
MVZ216979	R. rattus		Antananarivo	Madagascar
MVZ216971	R. rattus		Antananarivo	Madagascar
MVZ216972	R. rattus		Antananarivo	Madagascar
MVZ216980	R. rattus		Antananarivo	Madagascar
TK72396	R. rattus			Mexico
TK150539	R. rattus			Mexico
TK72907	R. rattus			Nicaragua
TK72908	R. rattus			Nicaragua
TK72910	R. rattus			Nicaragua
TK72911	R. rattus			Nicaragua
TK72913	R. rattus			Nicaragua
TK72919	R. rattus			Nicaragua
TK72921	R. rattus			Nicaragua
TK72924	R. rattus			Nicaragua
TK72927	R. rattus			Nicaragua
TK72933	R. rattus			Nicaragua
TK72934	R. rattus			Nicaragua
MVZ157840	R. rattus		Amazonas	Peru
MVZ157832	R. rattus		Amazonas	Peru
MVZ157835	R. rattus		Amazonas	Peru
MVZ157833	R. rattus		Amazonas	Peru
MVZ157842	R. rattus		Amazonas	Peru
MVZ157834	R. rattus		Amazonas	Peru
MVZ157829	R. rattus		Amazonas	Peru
MVZ157838	R. rattus		Amazonas	Peru
MVZ157839	R. rattus		Amazonas	Peru
MVZ157830	R. rattus		Amazonas	Peru
MVZ157831	R. rattus		Amazonas	Peru
MVZ157841	R. rattus		Amazonas	Peru
MVZ166032	R. rattus		Madre de Dios	Peru
MVZ166031	R. rattus		Madre de Dios	Peru
MVZ166029	R. rattus		Madre de Dios	Peru
MVZ166030	R. rattus		Madre de Dios	Peru
UAM85048	R. rattus	Shemya	Alaska	USA	JQ898510
UAM85184	R. rattus	Shemya	Alaska	USA	JQ898511
UAM85188	R. rattus	Shemya	Alaska	USA	JQ898512
UAM85175	R. rattus	Shemya	Alaska	USA
UAM85176	R. rattus	Shemya	Alaska	USA
UAM85177	R. rattus	Shemya	Alaska	USA
UAM85179	R. rattus	Shemya	Alaska	USA
OK6153	R. rattus	Pulaski	Arkansas	USA
OK6154	R. rattus	Pulaski	Arkansas	USA
OK6155	R. rattus	Pulaski	Arkansas	USA
OK6156	R. rattus	Pulaski	Arkansas	USA
OK6158	R. rattus	Pulaski	Arkansas	USA
OK6159	R. rattus	Pulaski	Arkansas	USA
TK160565	R. rattus	Alameda	California	USA	JQ898508
MVZ225285	R. rattus	Alameda	California	USA	JQ898492
MVZ225250	R. rattus	Alameda	California	USA	JQ898490
TK160564	R. rattus	Alameda	California	USA
TK160566	R. rattus	Alameda	California	USA
TK160567	R. rattus	Alameda	California	USA
TK160568	R. rattus	Alameda	California	USA
TK160569	R. rattus	Alameda	California	USA
TK160570	R. rattus	Alameda	California	USA
TK160571	R. rattus	Alameda	California	USA
TK160572	R. rattus	Alameda	California	USA
TK160573	R. rattus	Alameda	California	USA
MVZ225279	R. rattus	Alameda	California	USA
MVZ225282	R. rattus	Alameda	California	USA
MVZ225283	R. rattus	Alameda	California	USA
MVZ225278	R. rattus	Alameda	California	USA
MVZ225286	R. rattus	Alameda	California	USA
MVZ225280	R. rattus	Alameda	California	USA
MVZ220249	R. rattus	Alameda	California	USA
MVZ225284	R. rattus	Alameda	California	USA
MVZ225281	R. rattus	Alameda	California	USA
MVZ225273	R. rattus	Contra Costa	California	USA	JQ898491
MVZ225257	R. rattus	Contra Costa	California	USA
MVZ225267	R. rattus	Contra Costa	California	USA
MVZ225274	R. rattus	Contra Costa	California	USA
MVZ225272	R. rattus	Contra Costa	California	USA
MVZ225277	R. rattus	Contra Costa	California	USA
MVZ225256	R. rattus	Contra Costa	California	USA
MVZ225270	R. rattus	Contra Costa	California	USA
MVZ225268	R. rattus	Contra Costa	California	USA
MVZ225275	R. rattus	Contra Costa	California	USA
MVZ224836	R. rattus	Contra Costa	California	USA
MVZ225269	R. rattus	Contra Costa	California	USA
MVZ225276	R. rattus	Contra Costa	California	USA
MVZ225271	R. rattus	Contra Costa	California	USA
MVZ219047	R. rattus	Marin	California	USA	JQ898484
MVZ219048	R. rattus	Marin	California	USA	JQ898485
MVZ225262	R. rattus	Marin	California	USA
MVZ225261	R. rattus	Marin	California	USA
MVZ219049	R. rattus	Marin	California	USA
MVZ225259	R. rattus	Marin	California	USA
MVZ225255	R. rattus	Marin	California	USA
MVZ225260	R. rattus	Marin	California	USA
MVZ225252	R. rattus	Marin	California	USA
MVZ225258	R. rattus	Marin	California	USA
MVZ225263	R. rattus	Marin	California	USA
MVZ225254	R. rattus	Marin	California	USA
MVZ225253	R. rattus	Marin	California	USA
MVZ208491	R. rattus	Napa	California	USA	JQ898483
MVZ225241	R. rattus	Napa	California	USA
MVZ225242	R. rattus	Napa	California	USA
MVZ225239	R. rattus	Napa	California	USA
MVZ225240	R. rattus	Napa	California	USA
MVZ225237	R. rattus	Napa	California	USA
MVZ225236	R. rattus	Napa	California	USA
MVZ225238	R. rattus	Napa	California	USA
TK113626	R. rattus	San Diego	California	USA
TK113734	R. rattus	San Diego	California	USA
TK93473	R. rattus	San Diego	California	USA
TK93474	R. rattus	San Diego	California	USA
TK93475	R. rattus	San Diego	California	USA
OK11851	R. rattus	Alachua	Florida	USA	JQ898501
OK11863	R. rattus	Alachua	Florida	USA	JQ898502
OK11868	R. rattus	Alachua	Florida	USA	JQ898503
OK11874	R. rattus	Alachua	Florida	USA	JQ898504
OK11852	R. rattus	Alachua	Florida	USA
OK11853	R. rattus	Alachua	Florida	USA
OK11854	R. rattus	Alachua	Florida	USA
OK11855	R. rattus	Alachua	Florida	USA
OK11856	R. rattus	Alachua	Florida	USA
OK11857	R. rattus	Alachua	Florida	USA
OK11858	R. rattus	Alachua	Florida	USA
OK11860	R. rattus	Alachua	Florida	USA
OK11862	R. rattus	Alachua	Florida	USA
OK11864	R. rattus	Alachua	Florida	USA
OK11865	R. rattus	Alachua	Florida	USA
OK11866	R. rattus	Alachua	Florida	USA
OK11867	R. rattus	Alachua	Florida	USA
OK11869	R. rattus	Alachua	Florida	USA
OK11871	R. rattus	Alachua	Florida	USA
OK11878	R. rattus	Alachua	Florida	USA
OK11879	R. rattus	Alachua	Florida	USA
OK11932	R. rattus	Bay	Florida	USA
OK11918	R. rattus	Bay	Florida	USA
OK11924	R. rattus	Bay	Florida	USA
OK11931	R. rattus	Bay	Florida	USA
OK11928	R. rattus	Bay	Florida	USA
OK11891	R. rattus	Bay	Florida	USA
OK11916	R. rattus	Bay	Florida	USA
OK11921	R. rattus	Bay	Florida	USA
OK11935	R. rattus	Bay	Florida	USA
OK11923	R. rattus	Bay	Florida	USA
OK11926	R. rattus	Bay	Florida	USA
OK11912	R. rattus	Bay	Florida	USA
OK11914	R. rattus	Bay	Florida	USA
OK11908	R. rattus	Bay	Florida	USA
OK11894	R. rattus	Bay	Florida	USA
OK11881	R. rattus	Bay	Florida	USA
OK11906	R. rattus	Bay	Florida	USA
OK11897	R. rattus	Bay	Florida	USA
OK11888	R. rattus	Bay	Florida	USA
OK11900	R. rattus	Bay	Florida	USA
OK11904	R. rattus	Bay	Florida	USA
OK11890	R. rattus	Bay	Florida	USA
OK11901	R. rattus	Bay	Florida	USA
OK11907	R. rattus	Bay	Florida	USA
OK11884	R. rattus	Monroe	Florida	USA
OK11882	R. rattus	Monroe	Florida	USA
OK11893	R. rattus	Monroe	Florida	USA
OK11886	R. rattus	Monroe	Florida	USA
OK11899	R. rattus	Monroe	Florida	USA
M-2990	R. rattus	Baton Rouge	Louisiana	USA
M-3418	R. rattus	Baton Rouge	Louisiana	USA
M-3419	R. rattus	Baton Rouge	Louisiana	USA
M-3436	R. rattus	Baton Rouge	Louisiana	USA
M-3437	R. rattus	Baton Rouge	Louisiana	USA
M-3438	R. rattus	Baton Rouge	Louisiana	USA
M-3439	R. rattus	Baton Rouge	Louisiana	USA
M-3440	R. rattus	Baton Rouge	Louisiana	USA
M-1346	R. rattus	Baton Rouge	Louisiana	USA
M-3420	R. rattus	Baton Rouge	Louisiana	USA
M-1928	R. rattus	Lafourche	Louisiana	USA
M-2061	R. rattus	Terrebonne	Louisiana	USA
M-1929	R. rattus	Jefferson Davis	Mississippi	USA
ASK3695	R. rattus	Cameron	Texas	USA
OK11861	R. rattus	Harris	Texas	USA
OK11872	R. rattus	Harris	Texas	USA
OK11873	R. rattus	Harris	Texas	USA
OK11875	R. rattus	Harris	Texas	USA
OK11876	R. rattus	Harris	Texas	USA
OK11877	R. rattus	Harris	Texas	USA
OK11880	R. rattus	Harris	Texas	USA
ASK5325	R. rattus	Parker	Texas	USA
ASK6277	R. rattus	Tom Green	Texas	USA	JQ898480
ASK6284	R. rattus	Tom Green	Texas	USA	JQ898481
ASK3691	R. rattus	Tom Green	Texas	USA
ASK4753	R. rattus	Tom Green	Texas	USA
ASK4763	R. rattus	Tom Green	Texas	USA
ASK5451	R. rattus	Tom Green	Texas	USA
ASK6283	R. rattus	Tom Green	Texas	USA
ASK6296	R. rattus	Tom Green	Texas	USA
ASK6367	R. rattus	Tom Green	Texas	USA
ASK7213	R. rattus	Tom Green	Texas	USA
ASK7596	R. rattus	Tom Green	Texas	USA
ASK6981	R. rattus	Travis	Texas	USA
ASK6982	R. rattus	Travis	Texas	USA
ASK6983	R. rattus	Travis	Texas	USA
ASK6985	R. rattus	Travis	Texas	USA
ASK6986	R. rattus	Travis	Texas	USA
ASK6989	R. rattus	Travis	Texas	USA
ASK6990	R. rattus	Travis	Texas	USA
ASK6991	R. rattus	Travis	Texas	USA
ASK6992	R. rattus	Travis	Texas	USA
ASK6993	R. rattus	Travis	Texas	USA
ASK6994	R. rattus	Travis	Texas	USA
ASK6887	R. rattus	Williamson	Texas	USA
ASK6888	R. rattus	Williamson	Texas	USA
UWBM78688	R. rattus	King	Washington	USA
UWBM81886	R. rattus	King	Washington	USA
UWBM81800	R. rattus	Kitsap	Washington	USA
UWBM79624	R. rattus	Pierce	Washington	USA
UWBM81887	R. rattus	San Juan	Washington	USA
UWBM75778	R. rattus	Snohomish	Washington	USA
MVZ219756	R. rattus	Tehama	California	USA	JQ898488
MVZ219755	R. rattus	Tehama	California	USA	JQ898487
MVZ219765	R. rattus	Tehama	California	USA	JQ898489
MVZ219627	R. rattus	Tehama	California	USA	JQ898486
MVZ219757	R. rattus	Tehama	California	USA
MVZ219629	R. rattus	Tehama	California	USA
MVZ219628	R. rattus	Tehama	California	USA
MVZ219632	R. rattus	Tehama	California	USA
MVZ219633	R. rattus	Tehama	California	USA
MVZ219634	R. rattus	Tehama	California	USA
MVZ219624	R. rattus	Tehama	California	USA
MVZ219766	R. rattus	Tehama	California	USA
MVZ219758	R. rattus	Tehama	California	USA
MVZ219631	R. rattus	Tehama	California	USA
MVZ219762	R. rattus	Tehama	California	USA
MVZ219621	R. rattus	Tehama	California	USA
MVZ219625	R. rattus	Tehama	California	USA
MVZ219761	R. rattus	Tehama	California	USA
MVZ219622	R. rattus	Tehama	California	USA
MVZ219767	R. rattus	Tehama	California	USA
MVZ219760	R. rattus	Tehama	California	USA
MVZ219630	R. rattus	Tehama	California	USA
MVZ219620	R. rattus	Tehama	California	USA
MVZ219623	R. rattus	Tehama	California	USA
MVZ219754	R. rattus	Tehama	California	USA
MVZ219759	R. rattus	Tehama	California	USA
MVZ219626	R. rattus	Tehama	California	USA
MVZ219763	R. rattus	Tehama	California	USA
MVZ219764	R. rattus	Tehama	California	USA
MVZ176529	R. rattus flavipectus		Yunnan	China
MVZ176528	R. rattus flavipectus		Yunnan	China
MVZ176527	R. rattus flavipectus		Yunnan	China
MVZ176526	R. rattus flavipectus		Yunnan	China
MVZ186525	R. rattus flavipectus		Vinh Phu	Vietnam
MVZ186526	R. rattus flavipectus		Vinh Phu	Vietnam
MVZ186529	R. rattus flavipectus		Vinh Phu	Vietnam
MVZ186540	R. rattus flavipectus		Vinh Phu	Vietnam
MVZ186527	R. rattus flavipectus		Vinh Phu	Vietnam
MVZ186530	R. rattus flavipectus		Vinh Phu	Vietnam
MVZ186533	R. rattus flavipectus		Vinh Phu	Vietnam
MVZ186535	R. rattus flavipectus		Vinh Phu	Vietnam
MVZ186538	R. rattus flavipectus		Vinh Phu	Vietnam
MVZ186541	R. rattus flavipectus		Vinh Phu	Vietnam
MVZ186539	R. rattus flavipectus		Vinh Phu	Vietnam
MVZ186531	R. rattus flavipectus		Vinh Phu	Vietnam
MVZ186532	R. rattus flavipectus		Vinh Phu	Vietnam
MVZ186536	R. rattus flavipectus		Vinh Phu	Vietnam
MVZ186537	R. rattus flavipectus		Vinh Phu	Vietnam
MVZ186528	R. rattus flavipectus		Vinh Phu	Vietnam
MVZ186534	R. rattus flavipectus		Vinh Phu	Vietnam
MVZ186524	R. rattus flavipectus		Vinh Phu	Vietnam
MVZ218687	R. rattus rattus	Alameda	California	USA
MVZ220323	R. rattus rattus	Alameda	California	USA
MVZ220319	R. rattus rattus	Alameda	California	USA
MVZ220327	R. rattus rattus	Alameda	California	USA
MVZ220308	R. rattus rattus	Alameda	California	USA
MVZ148419	R. rattus rattus	Alameda	California	USA
MVZ148422	R. rattus rattus	Alameda	California	USA
MVZ200062	R. rattus rattus	Alameda	California	USA
MVZ220317	R. rattus rattus	Alameda	California	USA
MVZ220322	R. rattus rattus	Alameda	California	USA
MVZ220331	R. rattus rattus	Alameda	California	USA
MVZ219107	R. rattus rattus	Alameda	California	USA
MVZ206385	R. rattus rattus	Alameda	California	USA
MVZ220333	R. rattus rattus	Alameda	California	USA
MVZ220321	R. rattus rattus	Alameda	California	USA
MVZ220307	R. rattus rattus	Alameda	California	USA
MVZ220326	R. rattus rattus	Alameda	California	USA
MVZ148418	R. rattus rattus	Alameda	California	USA
MVZ220330	R. rattus rattus	Alameda	California	USA
MVZ216009	R. rattus rattus	Contra Costa	California	USA
MVZ216006	R. rattus rattus	Contra Costa	California	USA
MVZ216010	R. rattus rattus	Contra Costa	California	USA
MVZ216004	R. rattus rattus	Contra Costa	California	USA
MVZ216005	R. rattus rattus	Contra Costa	California	USA
MVZ216008	R. rattus rattus	Contra Costa	California	USA
*Information in boldface indicates rats positive for hepatitis E virus and is accompanied by GenBank accession numbers. Acronyms in the specimen identification no. column indicate the following museum collections: MVZ, Museum of Vertebrate Zoology, Berkeley, CA; TK, The Museum at Texas Tech University, Lubbock, TX; UAM, University of Alaska-Fairbanks Museum of Natural History, Fairbalns, AK; OK, …
